# Supplementary material for: Hematological and cytochemical characteristics of peripheral blood cells in the argus snakehead (Ophiocephalus argus Cantor)
Source: PeerJ. 2021 Apr 26;9:e11234. doi: 10.7717/peerj.11234 (PMC8083180; doi:10.7717/peerj.11234)
Supplement: File S2 — The percentages of different leukocyte types (neutrophils, monocytes, large lymphocytes, and small lymphocytes) were calculated after counting 3,000 randomly selected leukocytes from female and male specimens. The number of different leukocyte types was calculated by multiplying their percentage by the total number of blood cells. The mean value was taken and the standard deviation was calculated. All the data were statistically analyzed between males and females and between various cells. [file peerj-09-11234-s002.xlsx]

## Sheet: Sheet1
The percentage of leukocytes in female argus snakehead (1000)							The percentage of leukocytes in male argus snakehead(1000)
	①	②	③	Mean				①	②	③	Mean
neutrophil	231	198	189	206			neutrophil	210	185	181	192
monoccyte	556	583	596	578.333			monoccyte	575	566	589	576.667
large lymphocyte	77	65	60	67.3333			large lymphocyte	72	79	68	73
small lymphocyte	136	154	155	148.333			small lymphocyte	143	170	162	158.333
The percentage of leukocytes in female argus snakehead (100)							The percentage of leukocytes in male argus snakehead(100)
	①	②	③	Mean	SD			①	②	③	Mean	SD
neutrophil (%)	23.1	19.8	18.9	20.6	1.80555		neutrophil (%)	21	18.5	18.1	19.2	1.28323
monoccyte (%)	55.6	58.3	59.6	57.8333	1.666		monoccyte (%)	57.5	56.6	58.9	57.6667	0.946338
large lymphocyte (%)	7.7	6.5	6	6.73333	0.713364		large lymphocyte (%)	7.2	7.9	6.8	7.3	0.454606
small lymphocyte (%)	13.6	15.4	15.5	14.8333	0.873053		small lymphocyte (%)	14.3	17	16.2	15.8333	1.13235
The number of different leukocytes in female argus snakehead (100)							The number of different leukocytes in male argus snakehead(100)
	①	②	③	Mean	SD			①	②	③	Mean	SD
neutrophil (104/mm3)	1.81074	1.94464	1.70774	1.82104	0.0969879		neutrophil (104/mm3)	2.0256	1.8336	2.21952	2.02624	0.157552
monoccyte (104/mm3)	5.08355	5.45947	4.79438	5.11247	0.272288		monoccyte (104/mm3)	6.08383	5.50717	6.66627	6.08576	0.473203
large lymphocyte (104/mm3)	0.59186	0.635627	0.558193	0.595227	0.0317015		large lymphocyte (104/mm3)	0.77015	0.69715	0.84388	0.770393	0.0599025
small lymphocyte (104/mm3)	1.30385	1.40027	1.22968	1.31127	0.0698375		small lymphocyte (104/mm3)	1.67042	1.51208	1.83033	1.67094	0.129926
	①	②	③					①	②	③
Leukocytes (104/mm3)	8.79	9.44	8.29				Leukocytes (104/mm3)	10.55	9.55	11.56
									`
